# Supplementary material for: Genotypic and Phenotypic Detection of Polyhydroxyalkanoate Production in Bacterial Isolates from Food
Source: Int J Mol Sci. 2023 Jan 8;24(2):1250. doi: 10.3390/ijms24021250 (PMC9864133; doi:10.3390/ijms24021250)
Supplement: Supplementary file 1 [file ijms-24-01250-s001.zip]

Archive with 1 entries (1 files):
- ijms-2101885-supplementary.pdf
